# Supplementary material for: 3D revelation of phenotypic variation, evolutionary allometry, and ancestral states of corolla shape: a case study of clade Corytholoma (subtribe Ligeriinae, family Gesneriaceae)
Source: Gigascience. 2020 Jan 22;9(1):giz155. doi: 10.1093/gigascience/giz155 (PMC6974915; doi:10.1093/gigascience/giz155)
Supplement: giz155_Supplemental_Figures_and_Tables [file giz155_supplemental_figures_and_tables.zip]

Archive with 10 entries (10 files):
- Fig.S1_6.2.pdf
- Fig.S2_6.2.pdf
- Table S1_6.2.docx
- Table S2_6.2.docx
- Table S3_6.1.docx
- Table S3_6.2.docx
- Table S4_6.1.docx
- Table S4_6.2.docx
- Table S5_6.1.docx
- Table S5_6.2.docx
